# Supplementary material for: Primer-Dependent Insights into Rumen Microbiota and Methanogen Shifts Induced by Orange Peel Secondary Feed in Dairy Sheep
Source: Animals (Basel). 2025 Oct 20;15(20):3041. doi: 10.3390/ani15203041 (PMC12561016; doi:10.3390/ani15203041)
Supplement: Supplementary file 1 [file animals-15-03041-s001.zip]

Archive with 1 entries (1 files):
- animals-3874571-supplementary.pdf
